# Supplementary material for: Microtubule Acetylation Controls MDA-MB-231 Breast Cancer Cell Invasion through the Modulation of Endoplasmic Reticulum Stress
Source: Int J Mol Sci. 2021 Jun 2;22(11):6018. doi: 10.3390/ijms22116018 (PMC8199658; doi:10.3390/ijms22116018)
Supplement: Supplementary file 1 [file ijms-22-06018-s001.zip]

Archive with 1 entries (1 files):
- ijms-1243519-supplementary.pdf
